# Supplementary material for: Patterns and processes of somatic mutations in nine major cancers
Source: BMC Med Genomics. 2014 Feb 19;7:11. doi: 10.1186/1755-8794-7-11 (PMC3942057; doi:10.1186/1755-8794-7-11)
Supplement: Additional file 2: Table S1 — Comparison of NMF performance using r = 3:7 in each cancer. [file 1755-8794-7-11-S2.xlsx]

## Sheet: Table S1
Table S3. Comparison of NMF performance using r=3:7 in each cancer
HNSCC	method	seed	rng	metric	rank	sparseness.basis	sparseness.coef	residuals	niter	cpu	cpu.all	nrun	cophenetic	dispersion
3	brunet	random	5	KL	3	0.540593	0.506876	3141.9	730	NA	NA	10	0.987872	0.931702
4	brunet	random	3	KL	4	0.527404	0.53806	2910.02	830	NA	NA	10	0.99164	0.936742
5	brunet	random	1	KL	5	0.558194	0.617506	2765.71	1540	NA	NA	10	0.948494	0.731921
6	brunet	random	2	KL	6	0.569115	0.60829	2646.56	1300	NA	NA	10	0.921207	0.735515
7	brunet	random	4	KL	7	0.560226	0.602542	2534.73	1560	NA	NA	10	0.901777	0.734609
LUAD	method	seed	rng	metric	rank	sparseness.basis	sparseness.coef	residuals	niter	cpu	cpu.all	nrun	cophenetic	dispersion
3	brunet	random	2	KL	3	0.582879	0.420248	9005.83	760	NA	NA	10	0.983868	0.895805
4	brunet	random	3	KL	4	0.554774	0.400393	8551.23	1530	NA	NA	10	0.987343	0.877382
5	brunet	random	5	KL	5	0.554065	0.419499	8233.75	2000	NA	NA	10	0.965222	0.799744
6	brunet	random	1	KL	6	0.544244	0.414723	7992.91	2000	NA	NA	10	0.926539	0.707639
7	brunet	random	4	KL	7	0.55027	0.44753	7779.37	1380	NA	NA	10	0.9133	0.688313
Melanoma	method	seed	rng	metric	rank	sparseness.basis	sparseness.coef	residuals	niter	cpu	cpu.all	nrun	cophenetic	dispersion
3	brunet	random	1	KL	3	0.671497	0.481934	11541.4	900	NA	NA	10	0.97362	0.903586
4	brunet	random	3	KL	4	0.647015	0.513671	8856.35	950	NA	NA	10	0.979558	0.862742
5	brunet	random	2	KL	5	0.669588	0.456781	8057.61	1390	NA	NA	10	0.97101	0.818592
6	brunet	random	4	KL	6	0.686769	0.458462	7468.9	2000	NA	NA	10	0.948724	0.704583
7	brunet	random	5	KL	7	0.673301	0.44063	7102.43	1970	NA	NA	10	0.959888	0.750629
TCGA_BRCA	method	seed	rng	metric	rank	sparseness.basis	sparseness.coef	residuals	niter	cpu	cpu.all	nrun	cophenetic	dispersion
3	brunet	random	5	KL	3	0.518214	0.496136	19131.5	1020	NA	NA	10	0.989018	0.904917
4	brunet	random	2	KL	4	0.540962	0.455867	18559.5	2000	NA	NA	10	0.949769	0.615718
5	brunet	random	1	KL	5	0.568979	0.469458	18067.1	2000	NA	NA	10	0.899387	0.592159
6	brunet	random	4	KL	6	0.637116	0.469412	17638.4	2000	NA	NA	10	0.909653	0.63734
7	brunet	random	3	KL	7	0.657614	0.455802	17217.3	2000	NA	NA	10	0.849816	0.610666
TCGA_CRC	method	seed	rng	metric	rank	sparseness.basis	sparseness.coef	residuals	niter	cpu	cpu.all	nrun	cophenetic	dispersion
3	brunet	random	5	KL	3	0.7121	0.670318	12558.9	500	NA	NA	10	1	1
4	brunet	random	1	KL	4	0.638405	0.526776	11041.7	1630	NA	NA	10	0.976256	0.628868
5	brunet	random	3	KL	5	0.690223	0.558131	10337.8	1110	NA	NA	10	0.978016	0.793302
6	brunet	random	2	KL	6	0.694487	0.547735	9887.45	1640	NA	NA	10	0.978414	0.740686
7	brunet	random	4	KL	7	0.679865	0.559755	9540.3	2000	NA	NA	10	0.904563	0.537914
TCGA_EC	method	seed	rng	metric	rank	sparseness.basis	sparseness.coef	residuals	niter	cpu	cpu.all	nrun	cophenetic	dispersion
3	brunet	random	4	KL	3	0.641147	0.567377	22044.5	530	NA	NA	10	0.979204	0.847409
4	brunet	random	1	KL	4	0.652364	0.569315	18257.5	950	NA	NA	10	0.974116	0.753479
5	brunet	random	3	KL	5	0.668697	0.587578	14924.3	1290	NA	NA	10	0.98207	0.800786
6	brunet	random	5	KL	6	0.697471	0.598063	13479.5	780	NA	NA	10	0.989411	0.913383
7	brunet	random	2	KL	7	0.700009	0.623145	12404.7	1110	NA	NA	10	0.979663	0.763542
TCGA_GBM	method	seed	rng	metric	rank	sparseness.basis	sparseness.coef	residuals	niter	cpu	cpu.all	nrun	cophenetic	dispersion
3	brunet	random	1	KL	3	0.549985	0.282054	11188.3	1300	NA	NA	10	0.946154	0.72665
4	brunet	random	2	KL	4	0.620684	0.349573	10863.7	2000	NA	NA	10	0.888161	0.544525
5	brunet	random	5	KL	5	0.621162	0.390854	10582.5	2000	NA	NA	10	0.84766	0.520894
6	brunet	random	4	KL	6	0.647115	0.378251	10296.2	2000	NA	NA	10	0.763552	0.551053
7	brunet	random	3	KL	7	0.651316	0.399066	10052.9	2000	NA	NA	10	0.763594	0.578905
TCGA_OV	method	seed	rng	metric	rank	sparseness.basis	sparseness.coef	residuals	niter	cpu	cpu.all	nrun	cophenetic	dispersion
3	brunet	random	5	KL	3	0.428794	0.372192	12703.9	1020	NA	NA	10	0.90194	0.523957
4	brunet	random	1	KL	4	0.456251	0.35664	12365.1	1990	NA	NA	10	0.852556	0.510146
5	brunet	random	2	KL	5	0.475232	0.388715	12062.3	2000	NA	NA	10	0.842147	0.562662
6	brunet	random	4	KL	6	0.508138	0.407285	11776	2000	NA	NA	10	0.803273	0.595872
7	brunet	random	3	KL	7	0.561957	0.40507	11527.6	2000	NA	NA	10	0.768702	0.629976
TCGA_SQCC	method	seed	rng	metric	rank	sparseness.basis	sparseness.coef	residuals	niter	cpu	cpu.all	nrun	cophenetic	dispersion
3	brunet	random	2	KL	3	0.592801	0.458884	11325.4	880	NA	NA	10	0.949769	0.740279
4	brunet	random	3	KL	4	0.614689	0.444961	9777.19	560	NA	NA	10	0.991006	0.952453
5	brunet	random	1	KL	5	0.612127	0.365024	9112.25	1170	NA	NA	10	0.993547	0.946695
6	brunet	random	4	KL	6	0.580696	0.37767	8766.01	1320	NA	NA	10	0.984735	0.842635
7	brunet	random	5	KL	7	0.602742	0.365397	8458.62	2000	NA	NA	10	0.934292	0.727243
### excluding TCGA-18-3409-01A-01D-0983-08
TCGA_SQCC	method	seed	rng	metric	rank	sparseness.basis	sparseness.coef	residuals	niter	cpu	cpu.all	nrun	cophenetic	dispersion
3	brunet	random	5	KL	3	0.552423	0.429176	9924.59	940	NA	NA	10	0.994954	0.946129
4	brunet	random	1	KL	4	0.55718	0.360227	9246.34	1020	NA	NA	10	0.98836	0.89829
5	brunet	random	3	KL	5	0.539172	0.34837	8888.38	1770	NA	NA	10	0.951693	0.746937
6	brunet	random	2	KL	6	0.567113	0.352162	8576.71	880	NA	NA	10	0.943833	0.735274
7	brunet	random	4	KL	7	0.590991	0.388345	8311.05	2000	NA	NA	10	0.925686	0.744734
